# Supplementary material for: New geographic record in eastern Amazon Forest and potential distribution of Amphidecta calliomma (Lepidoptera: Nymphalidae)
Source: Ecol Evol. 2023 Feb 2;13(2):e9762. doi: 10.1002/ece3.9762 (PMC9895319; doi:10.1002/ece3.9762)
Supplement: Supplementary file 3 — Table S1 [file ECE3-13-e9762-s003.xlsx]

## Sheet: Planilha1
specie	lon	lat	country
Amphidecta calliomma	-50.4167	-6.25	BRA
Amphidecta calliomma	-53.25	3.91667	FGU
Amphidecta calliomma	-55.9167	-9.58333	BRA
Amphidecta calliomma	-56.5833	-20.0833	BRA
Amphidecta calliomma	-62.9167	-9.08333	BRA
Amphidecta calliomma	-62.9167	-10.25	BRA
Amphidecta calliomma	-65.25	7.25	VEN
Amphidecta calliomma	-69.25	-12.9167	PER
Amphidecta calliomma	-69.9167	-4.08333	PER
Amphidecta calliomma	-73.5833	4.08333	COL
Amphidecta calliomma	-74.0833	5.58333	PER
Amphidecta calliomma	-74.4167	5.08333	COL
Amphidecta calliomma	-74.5833	0.0833333	COL
Amphidecta calliomma	-75.75	5.75	COL
Amphidecta calliomma	-77.5833	-1.08333	ECU
Amphidecta calliomma	-77.9167	-1.08333	ECU
