# Supplementary material for: New geographic record in eastern Amazon Forest and potential distribution of Amphidecta calliomma (Lepidoptera: Nymphalidae)
Source: Ecol Evol. 2023 Feb 2;13(2):e9762. doi: 10.1002/ece3.9762 (PMC9895319; doi:10.1002/ece3.9762)
Supplement: Supplementary file 4 — Table S2 [file ECE3-13-e9762-s002.xlsx]

## Sheet: Planilha1
Variable	Percent contribution	Permutation importance
Precipitation	75.6	49.2
Wind speed	24	50.8
Maximum temperature	0.3	0
Solar radiation	0.1	0
