# Supplementary material for: New geographic record in eastern Amazon Forest and potential distribution of Amphidecta calliomma (Lepidoptera: Nymphalidae)
Source: Ecol Evol. 2023 Feb 2;13(2):e9762. doi: 10.1002/ece3.9762 (PMC9895319; doi:10.1002/ece3.9762)
Supplement: Supplementary file 5 — Table S3 [file ECE3-13-e9762-s005.xlsx]

## Sheet: Planilha1
N_AUC Null 15	AUC Null 15	N_AUC Null 16	AUC Null 16
1	0.8793	1	0.8239
2	0.8427	2	0.8048
3	0.8406	3	0.7948
4	0.8108	4	0.7925
5	0.7992	5	0.7859
6	0.7971	6	0.7853
7	0.7882	7	0.7804
8	0.7831	8	0.7778
9	0.7749	9	0.7757
10	0.7742	10	0.7752
11	0.774	11	0.7721
12	0.7661	12	0.7624
13	0.766	13	0.7584
14	0.7641	14	0.7576
15	0.7626	15	0.7569
16	0.7599	16	0.7565
17	0.7541	17	0.7552
18	0.7527	18	0.7495
19	0.7526	19	0.748
20	0.751	20	0.7476
21	0.751	21	0.7452
22	0.7507	22	0.7452
23	0.7449	23	0.7448
24	0.7448	24	0.7445
25	0.7443	25	0.7409
26	0.744	26	0.7375
27	0.7393	27	0.7364
28	0.7366	28	0.7315
29	0.7354	29	0.7313
30	0.7347	30	0.7311
31	0.734	31	0.7306
32	0.7283	32	0.7303
33	0.7262	33	0.728
34	0.7246	34	0.7258
35	0.7243	35	0.7204
36	0.7219	36	0.7184
37	0.7215	37	0.7163
38	0.7203	38	0.7157
39	0.7196	39	0.7152
40	0.715	40	0.7146
41	0.7136	41	0.7144
42	0.7108	42	0.7124
43	0.7099	43	0.7113
44	0.7096	44	0.7079
45	0.7088	45	0.7059
46	0.7086	46	0.7051
47	0.7081	47	0.7025
48	0.708	48	0.7024
49	0.7071	49	0.6982
50	0.7066	50	0.6978
51	0.7062	51	0.6972
52	0.7007	52	0.6971
53	0.6997	53	0.6966
54	0.6988	54	0.6936
55	0.698	55	0.6928
56	0.6974	56	0.692
57	0.6964	57	0.6914
58	0.6951	58	0.6851
59	0.6923	59	0.6846
60	0.6908	60	0.6838
61	0.6882	61	0.6834
62	0.6871	62	0.6811
63	0.6847	63	0.6792
64	0.6807	64	0.6772
65	0.6801	65	0.677
66	0.6801	66	0.6746
67	0.6769	67	0.6738
68	0.6768	68	0.6721
69	0.6764	69	0.672
70	0.6762	70	0.6703
71	0.6729	71	0.6691
72	0.6701	72	0.6679
73	0.6699	73	0.6674
74	0.6681	74	0.6655
75	0.668	75	0.6601
76	0.6676	76	0.6575
77	0.6665	77	0.6558
78	0.6658	78	0.6517
79	0.6621	79	0.6452
80	0.6594	80	0.645
81	0.6555	81	0.6382
82	0.6554	82	0.6355
83	0.6546	83	0.6321
84	0.6475	84	0.6315
85	0.6473	85	0.6309
86	0.6464	86	0.6301
87	0.6408	87	0.6238
88	0.6325	88	0.6184
89	0.6317	89	0.6165
90	0.6258	90	0.6124
91	0.6252	91	0.6119
92	0.6226	92	0.6076
93	0.6134	93	0.5966
94	0.6117	94	0.5951
95	0.602	95	0.5811
96	0.6014	96	0.5791
97	0.5935	97	0.5769
98	0.5864	98	0.5601
99	0.5584	99	0.5467
